# Supplementary material for: Improvement of the Ultrasound-Assisted Extraction of Polyphenols from Welsh Onion (Allium fistulosum) Leaves Using Response Surface Methodology
Source: Foods. 2022 Aug 12;11(16):2425. doi: 10.3390/foods11162425 (PMC9407235; doi:10.3390/foods11162425)
Supplement: Supplementary file 1 [file foods-11-02425-s001.zip]

Archive with 1 entries (1 files):
- foods-1848687-supplementary.pdf
